# Supplementary material for: Sponsorship Bias in Clinical Trials in the Dental Application of Probiotics: A Meta-Epidemiological Study
Source: Nutrients. 2022 Aug 19;14(16):3409. doi: 10.3390/nu14163409 (PMC9413900; doi:10.3390/nu14163409)
Supplement: Supplementary file 1 [file nutrients-14-03409-s001.zip]

Archive with 1 entries (1 files):
- nutrients-1851312-supplementary.pdf
